# Supplementary material for: Signatures of circulating microRNA in four sarcoma subtypes
Source: J Cancer. 2020 Jan 1;11(4):874–82. doi: 10.7150/jca.34723 (PMC6959019; doi:10.7150/jca.34723)
Supplement: Supplementary file 1 — Supplementary figures and tables. [file jcav11p0874s1.xlsx]

## Sheet: Table S1
Table S1. Comparison between diffrent tumour types and healthy controls. AUC - area under ROC, ES - Ewing sarcoma, OS - osteosarcoma, SS - synovial sarcoma.
miRNA	logFC	PValue	QValue	AUC	Tumor type
hsa-miR-106a-5p	2.10772	4.91649e-05	0.00467066	0.775	ES
hsa-miR-1247-5p	-3.18347	0.000282087	0.0127611	0.7125	ES
hsa-miR-1273h-5p	2.25635	0.00167324	0.0416923	0.6875	ES
hsa-miR-129-2-3p	-5.10382	2.22989e-06	0.00042368	0.65	ES
hsa-miR-129-5p	-7.05341	1.64293e-08	3.90195e-06	0.720833	ES
hsa-miR-133a	2.16479	0.000440807	0.0169949	0.8125	ES
hsa-miR-142-3p	1.02624	0.000421656	0.0169949	0.916667	ES
hsa-miR-150-3p	7.22245	0.000108326	0.00857584	0.725	ES
hsa-miR-17-5p	1.5398	3.16797e-05	0.00374979	0.795833	ES
hsa-miR-18a-5p	1.35273	0.000626432	0.0228889	0.729167	ES
hsa-miR-18b-5p	1.64029	0.000269619	0.0127611	0.795833	ES
hsa-miR-20a-5p	1.83497	0.000165756	0.0101842	0.733333	ES
hsa-miR-20b-5p	1.84832	0.000153159	0.0101842	0.775	ES
hsa-miR-221-3p	-1.40464	3.33996e-06	0.000528826	0.770833	ES
hsa-miR-223-3p	-1.09849	3.55244e-05	0.00374979	0.833333	ES
hsa-miR-29a-3p	-0.962306	0.000764882	0.0252391	0.783333	ES
hsa-miR-3173-3p	-2.65277	0.000188982	0.0101842	0.8125	ES
hsa-miR-320c	-1.87555	0.000192964	0.0101842	0.716667	ES
hsa-miR-320d	-2.30062	7.4669e-05	0.00644868	0.733333	ES
hsa-miR-323a-3p	-1.79656	0.000181366	0.0101842	0.845833	ES
hsa-miR-3656	2.04206	0.000955231	0.0292732	0.775	ES
hsa-miR-3659	-3.29036	0.000949757	0.0292732	0.3125	ES
hsa-miR-375	2.24803	0.000221639	0.0110819	0.841667	ES
hsa-miR-424-5p	-1.12195	0.000182633	0.0101842	0.845833	ES
hsa-miR-452-5p	-1.31056	0.00196753	0.0467289	0.670833	ES
hsa-miR-4746-5p	-2.26606	0.000770458	0.0252391	0.870833	ES
hsa-miR-483-5p	-4.86373	8.82056e-18	4.18976e-15	0.65	ES
hsa-miR-486-5p	1.55363	0.00103983	0.0308699	0.7625	ES
hsa-miR-490-5p	-4.25728	2.48125e-05	0.00336741	0.797917	ES
hsa-miR-518e-5p	4.12184	0.00171158	0.0416923	0.65	ES
hsa-miR-519a-5p	4.12186	0.00170002	0.0416923	0.65	ES
hsa-miR-519b-5p	4.12188	0.00169476	0.0416923	0.65	ES
hsa-miR-519c-5p	4.12189	0.00168695	0.0416923	0.65	ES
hsa-miR-522-5p	4.12189	0.001687	0.0416923	0.65	ES
hsa-miR-523-5p	4.1219	0.001685	0.0416923	0.65	ES
hsa-miR-542-3p	-1.30356	0.00202206	0.0468526	0.7875	ES
hsa-miR-548b-3p	2.64114	0.000722872	0.0252391	0.683333	ES
hsa-miR-592	-3.10281	0.000447235	0.0169949	0.7625	ES
hsa-miR-652-3p	1.20835	0.00211966	0.0479447	0.783333	ES
hsa-miR-9-3p	-7.75731	6.07373e-27	5.77004e-24	0.9125	ES
hsa-miR-9-5p	-4.97664	3.18801e-09	1.00954e-06	0.8	ES
hsa-miR-96-5p	2.21199	0.000421605	0.0169949	0.875	ES
hsa-miR-106a-5p	0.973188	0.00126924	0.0369166	0.673077	SS
hsa-miR-1228-5p	-2.19748	0.000847938	0.0287734	0.570513	SS
hsa-miR-124-3p	3.31515	0.000199184	0.0119276	0.512821	SS
hsa-miR-129-1-3p	1.99507	0.00107825	0.0354085	0.6	SS
hsa-miR-150-3p	4.98478	1.89731e-07	9.65732e-05	0.567949	SS
hsa-miR-151a-3p	1.23482	0.000250001	0.0129649	0.679487	SS
hsa-miR-155-5p	1.84594	0.000183804	0.0119276	0.661538	SS
hsa-miR-181a-5p	0.989436	0.000395477	0.0161038	0.611538	SS
hsa-miR-193a-3p	1.9586	0.000536679	0.0202911	0.580128	SS
hsa-miR-193a-5p	-1.26508	0.000351124	0.0155411	0.602564	SS
hsa-miR-206	2.25619	0.000232712	0.0129649	0.601282	SS
hsa-miR-20b-5p	1.08311	0.00116822	0.0360378	0.738462	SS
hsa-miR-2110	-1.32276	0.000153337	0.0119276	0.615385	SS
hsa-miR-3150b-5p	-2.31498	0.00121011	0.0362322	0.365385	SS
hsa-miR-320a	-1.57931	5.98712e-05	0.00581818	0.525641	SS
hsa-miR-320b	-1.25395	0.00150138	0.0424557	0.538462	SS
hsa-miR-339-5p	-1.36306	5.7418e-05	0.00581818	0.555128	SS
hsa-miR-3613-3p	2.19333	2.42889e-05	0.00412102	0.703205	SS
hsa-miR-3714	-4.00266	0.000189591	0.0119276	0.388462	SS
hsa-miR-375	1.85883	1.11858e-05	0.00379571	0.791667	SS
hsa-miR-378i	-1.26889	0.000180819	0.0119276	0.652564	SS
hsa-miR-4448	2.88584	0.00115216	0.0360378	0.601282	SS
hsa-miR-4508	-2.01572	6.28684e-05	0.00581818	0.538462	SS
hsa-miR-450a-5p	-0.994589	0.000787721	0.0276517	0.717949	SS
hsa-miR-450b-5p	-0.984191	0.000337585	0.0155411	0.714744	SS
hsa-miR-4645-3p	2.70114	0.000538172	0.0202911	0.634615	SS
hsa-miR-4772-5p	-1.60213	0.000376602	0.0159742	0.753846	SS
hsa-miR-483-5p	-1.99598	2.20041e-05	0.00412102	0.552564	SS
hsa-miR-486-3p	-3.25759	3.21183e-10	3.26964e-07	0.64359	SS
hsa-miR-486-5p	1.29385	5.22403e-05	0.00581818	0.755128	SS
hsa-miR-492	6.01441	9.73952e-05	0.00826236	0.582051	SS
hsa-miR-532-5p	0.812909	0.000350847	0.0155411	0.774359	SS
hsa-miR-542-5p	-1.14303	0.000690863	0.0251178	0.695513	SS
hsa-miR-582-5p	-0.942362	0.000254713	0.0129649	0.721154	SS
hsa-miR-769-5p	-1.54321	1.52782e-05	0.00388831	0.587179	SS
hsa-miR-96-5p	1.40759	4.59604e-05	0.00581818	0.648718	SS
hsa-miR-582-5p	-1.32905	1.62254e-08	4.35653e-06	0.837963	GIST
hsa-miR-150-5p	1.49235	1.69236e-09	6.05866e-07	0.824074	GIST
hsa-miR-450b-5p	-1.41442	1.01205e-07	1.55278e-05	0.816204	GIST
hsa-miR-450a-5p	-1.08996	1.15984e-05	0.000830448	0.810185	GIST
hsa-miR-582-3p	-1.28008	3.75127e-06	0.000447652	0.792593	GIST
hsa-miR-101-5p	-0.788553	4.80327e-05	0.00206348	0.788889	GIST
hsa-miR-1307-5p	-1.01098	0.000151454	0.00545377	0.785185	GIST
hsa-miR-4772-5p	-1.53974	6.41759e-05	0.00255309	0.780556	GIST
hsa-miR-188-5p	-1.32358	0.000203975	0.00630011	0.776852	GIST
hsa-miR-486-5p	1.54555	6.01807e-10	3.23171e-07	0.77037	GIST
hsa-miR-30c-5p	0.60679	0.000205311	0.00630011	0.764815	GIST
hsa-miR-629-5p	-0.918984	4.39738e-05	0.00205339	0.762963	GIST
hsa-miR-25-3p	0.359053	0.000721443	0.0149006	0.756481	GIST
hsa-miR-486-3p	-1.02817	2.77777e-05	0.00157017	0.755556	GIST
hsa-miR-9-3p	-1.18846	0.000854373	0.0163857	0.755556	GIST
hsa-miR-345-5p	-1.06255	6.41838e-05	0.00255309	0.753704	GIST
hsa-miR-103a-3p	0.431941	0.00015234	0.00545377	0.75	GIST
hsa-miR-1537	-1.09823	0.000342181	0.00875005	0.75	GIST
hsa-miR-660-5p	-0.440556	0.00138257	0.0212126	0.75	GIST
hsa-miR-126-3p	0.928394	7.09212e-07	9.52117e-05	0.741667	GIST
hsa-miR-338-5p	-0.795349	0.000331609	0.00875005	0.741667	GIST
hsa-miR-148a-3p	-0.498145	0.000719795	0.0149006	0.737963	GIST
hsa-miR-378i	-1.02536	3.83825e-05	0.00187376	0.737037	GIST
hsa-miR-151a-5p	0.673441	9.78282e-06	0.000808211	0.735185	GIST
hsa-miR-151b	0.658909	8.63337e-06	0.000808211	0.732407	GIST
hsa-miR-340-3p	1.27456	1.93962e-05	0.00130197	0.718981	GIST
hsa-miR-148a-5p	-1.07205	0.00190284	0.0272486	0.718519	GIST
hsa-miR-31-5p	1.47805	7.2696e-06	0.000780755	0.718519	GIST
hsa-miR-584-3p	-1.21927	0.000227059	0.00659085	0.718519	GIST
hsa-miR-3613-5p	0.987976	0.000409325	0.010157	0.716667	GIST
hsa-miR-342-3p	0.798765	4.7359e-05	0.00206348	0.712963	GIST
hsa-miR-106b-5p	-0.461182	0.00245385	0.0323749	0.711111	GIST
hsa-miR-4433-5p	1.48087	0.00128878	0.0203797	0.711111	GIST
hsa-miR-4433a-5p	1.48088	0.00129034	0.0203797	0.711111	GIST
hsa-miR-501-3p	-0.626611	0.00404197	0.0452195	0.708333	GIST
hsa-miR-769-5p	-0.677446	0.000657716	0.0147164	0.708333	GIST
hsa-miR-4707-3p	-2.35285	0.000416114	0.010157	0.706481	GIST
hsa-miR-331-3p	0.733501	0.00179724	0.0262634	0.703241	GIST
hsa-miR-125a-5p	0.606139	0.00416002	0.0460604	0.700926	GIST
hsa-miR-130b-5p	0.670436	0.000430606	0.0101656	0.700926	GIST
hsa-miR-542-5p	-1.02408	0.00201658	0.0284975	0.700926	GIST
hsa-miR-574-5p	0.759063	0.000435396	0.0101656	0.69537	GIST
hsa-miR-618	-2.08159	0.00126195	0.0203797	0.694444	GIST
hsa-miR-28-3p	0.633977	0.00120338	0.0201942	0.693519	GIST
hsa-miR-215	1.00932	0.000204715	0.00630011	0.691667	GIST
hsa-miR-375	1.04982	0.00274248	0.0350645	0.688426	GIST
hsa-miR-1250	-0.918984	0.00308759	0.038559	0.687963	GIST
hsa-miR-30e-3p	0.77353	0.000817058	0.0162504	0.6875	GIST
hsa-miR-191-5p	0.410086	0.00366179	0.0422878	0.684259	GIST
hsa-miR-369-5p	1.47889	0.000165846	0.00574577	0.684259	GIST
hsa-miR-423-5p	-0.508751	0.00247183	0.0323749	0.684259	GIST
hsa-miR-142-3p	0.47489	0.000972431	0.0180067	0.67963	GIST
hsa-let-7e-5p	0.890703	0.00120195	0.0201942	0.672222	GIST
hsa-miR-126-5p	0.572469	0.00289926	0.036633	0.67037	GIST
hsa-miR-138-5p	1.17313	0.00322644	0.0397177	0.67037	GIST
hsa-miR-379-5p	1.12025	0.00123549	0.0203797	0.67037	GIST
hsa-miR-627	-0.836888	0.00330522	0.0397177	0.669907	GIST
hsa-miR-551a	-1.05063	0.000924715	0.0174236	0.669444	GIST
hsa-let-7f-5p	0.679286	0.00431695	0.0473102	0.666667	GIST
hsa-miR-548a-3p	4.66486	3.26578e-08	5.84575e-06	0.666667	GIST
hsa-miR-29a-5p	0.923424	0.00101774	0.0185263	0.665741	GIST
hsa-miR-675-3p	-1.92964	0.00230659	0.0313579	0.665278	GIST
hsa-miR-3613-3p	1.80815	3.50796e-05	0.00179407	0.663889	GIST
hsa-let-7d-5p	0.750974	0.000146618	0.00545377	0.662037	GIST
hsa-miR-133b	-1.05288	0.00374394	0.0427765	0.662037	GIST
hsa-miR-195-5p	0.907095	0.00149832	0.0223499	0.659259	GIST
hsa-miR-27a-5p	-1.47148	0.0023968	0.032177	0.658333	GIST
hsa-miR-146a-3p	1.30175	0.000774587	0.0156963	0.657407	GIST
hsa-miR-136-5p	1.17603	0.00135291	0.0210584	0.655556	GIST
hsa-miR-320c	-1.12037	0.00223011	0.0307069	0.655556	GIST
hsa-miR-493-3p	1.85975	0.000334286	0.00875005	0.655093	GIST
hsa-miR-483-5p	-2.46838	2.90345e-08	5.84575e-06	0.652778	GIST
hsa-miR-495	1.33739	2.44939e-05	0.00147037	0.631481	GIST
hsa-miR-145-5p	-0.761796	0.00112362	0.0197831	0.616667	GIST
hsa-miR-151a-3p	1.12545	2.46431e-05	0.00147037	0.615741	GIST
hsa-miR-409-5p	0.929124	0.00207675	0.0289666	0.614815	GIST
hsa-miR-628-3p	0.856952	0.00103539	0.0185334	0.612037	GIST
hsa-miR-200b-5p	3.17824	3.35106e-05	0.00179407	0.596759	GIST
hsa-miR-487b	1.19724	0.000211934	0.00632269	0.59537	GIST
hsa-miR-5187-3p	2.20597	0.00180958	0.0262634	0.590741	GIST
hsa-miR-4667-5p	2.13193	0.0036091	0.0421324	0.589815	GIST
hsa-miR-514a-3p	3.80251	0.000171798	0.00576596	0.583333	GIST
hsa-miR-134	1.10526	0.000675161	0.0147984	0.577778	GIST
hsa-miR-155-5p	1.38222	0.000717681	0.0149006	0.566667	GIST
hsa-miR-548an	1.96696	0.00386963	0.0437472	0.566667	GIST
hsa-miR-483-3p	-1.39118	0.000499307	0.0114097	0.55463	GIST
hsa-miR-492	4.88426	0.000319191	0.00875005	0.550926	GIST
hsa-miR-124-3p	3.18489	9.22519e-06	0.000808211	0.525	GIST
hsa-miR-150-3p	5.32817	5.30207e-13	5.69442e-10	0.509259	GIST
hsa-miR-181a-5p	0.78202	0.000836498	0.0163345	0.47963	GIST
hsa-miR-369-3p	0.955061	0.00336528	0.0397177	0.473148	GIST
hsa-miR-96-5p	1.21126	1.13236e-05	0.000830448	0.442593	GIST
hsa-miR-1284	-1.95126	0.00325935	0.0397177	0.402778	GIST
hsa-miR-3155a	-2.07593	0.0044858	0.0486641	0.388426	GIST
hsa-miR-3155b	-2.2895	0.00334792	0.0397177	0.388426	GIST
hsa-miR-371b-3p	-2.4898	0.00024479	0.00691853	0.361111	GIST
hsa-miR-940	-1.98129	0.00255127	0.0330128	0.351852	GIST
hsa-miR-2277-3p	-2.18015	0.00147079	0.0222483	0.346296	GIST
hsa-miR-3611	-1.99421	0.00115216	0.0199584	0.339352	GIST
hsa-miR-106b-3p	0.728397	0.000406591	0.0317801	0.8	OS
hsa-miR-124-3p	4.28028	0.000411496	0.0317801	0.56875	OS
hsa-miR-133a	1.80517	2.44838e-05	0.00430448	0.7625	OS
hsa-miR-150-3p	5.90307	6.95955e-07	0.00034937	0.545833	OS
hsa-miR-17-5p	0.916497	0.000579926	0.0356844	0.7375	OS
hsa-miR-202-5p	-2.52922	5.77453e-05	0.00828233	0.789583	OS
hsa-miR-206	2.58295	0.000895136	0.0424617	0.616667	OS
hsa-miR-223-3p	-0.847149	0.000124817	0.0156645	0.80625	OS
hsa-miR-27a-3p	-0.685556	0.000930436	0.0424617	0.78125	OS
hsa-miR-31-5p	1.77167	0.000219103	0.0202529	0.797917	OS
hsa-miR-324-5p	0.966692	0.000698483	0.0356844	0.74375	OS
hsa-miR-371b-3p	-2.5939	0.000535228	0.0356844	0.3125	OS
hsa-miR-424-5p	-0.938393	2.5724e-05	0.00430448	0.841667	OS
hsa-miR-450b-5p	-1.17105	0.000175433	0.0195706	0.785417	OS
hsa-miR-4772-5p	-1.41057	0.0010387	0.0437644	0.852083	OS
hsa-miR-483-5p	-1.48621	0.000707624	0.0356844	0.510417	OS
hsa-miR-492	6.39571	0.00050183	0.0356844	0.575	OS
hsa-miR-517a-3p	-5.06812	1.86895e-06	0.000469106	0.714583	OS
hsa-miR-517b-3p	-5.06804	1.84965e-06	0.000469106	0.714583	OS
hsa-miR-548q	1.2561	0.000710845	0.0356844	0.747917	OS
hsa-miR-582-3p	-1.04313	0.00104616	0.0437644	0.775	OS
hsa-miR-582-5p	-1.36355	5.50779e-07	0.00034937	0.845833	OS
hsa-miR-767-5p	-4.13539	0.000611608	0.0356844	0.40625	OS
hsa-miR-96-5p	1.55992	0.000221895	0.0202529	0.729167	OS

## Sheet: Table S2
Table S2. MicroRNAs differentiating healthy controls and different tumour types which were previously reported in other studies. ES - Ewing sarcoma, OS - osteosarcoma, SS - synovial sarcoma.
miRNA	Tumor type	Reference
hsa-miR-106a-5p	ES	[1–4]
hsa-miR-150-3p	ES	[3,5]
hsa-miR-17-5p	ES	[1,2,6]
hsa-miR-18a-5p	ES	[1,6]
hsa-miR-18b-5p	ES	[1]
hsa-miR-20a-5p	ES	[1,2,5,6]
hsa-miR-20b-5p	ES	[1,3]
hsa-miR-221-3p	ES	[2,6]
hsa-miR-223-3p	ES	[3]
hsa-miR-29a-3p	ES	[2]
hsa-miR-320c	ES	[2]
hsa-miR-320d	ES	[2]
hsa-miR-452-5p	ES	[3]
hsa-miR-486-5p	ES	[3]
hsa-miR-490-5p	ES	[3]
hsa-miR-542-3p	ES	[3]
hsa-miR-9-3p	ES	[3,5]
hsa-miR-9-5p	ES	[3,5]
hsa-miR-188-5p	GIST	[7]
hsa-miR-30c-5p	GIST	[7]
hsa-miR-25-3p	GIST	[7]
hsa-miR-103a-3p	GIST	[7]
hsa-miR-660-5p	GIST	[7]
hsa-miR-125a-5p	GIST	[8]
hsa-miR-130b-5p	GIST	[7]
hsa-miR-574-5p	GIST	[7]
hsa-let-7e-5p	GIST	[7]
hsa-let-7f-5p	GIST	[7]
hsa-let-7d-5p	GIST	[7]
hsa-miR-134	GIST	[7]
hsa-miR-483-3p	GIST	[7,9]
hsa-miR-150-3p	GIST	[7]
hsa-miR-106b-3p	OS	[10,11]
hsa-miR-124-3p	OS	[11]
hsa-miR-150-3p	OS	[10,12,13]
hsa-miR-17-5p	OS	[10,11,14,15]
hsa-miR-223-3p	OS	[11,12,16]
hsa-miR-27a-3p	OS	[11,12]
hsa-miR-31-5p	OS	[11,17,18]
hsa-miR-324-5p	OS	[13]
hsa-miR-582-3p	OS	[11]
hsa-miR-582-5p	OS	[11]
hsa-miR-106a-5p	SS	[19,20]
hsa-miR-150-3p	SS	[21]
hsa-miR-20b-5p	SS	[19]
hsa-miR-375	SS	[22]
hsa-miR-96-5p	SS	[22]
[1]	L. Dylla, P. Jedlicka, Growth-Promoting Role of the miR-106a∼363 Cluster in Ewing Sarcoma, PLoS ONE. 8 (2013) e63032. doi:10.1371/journal.pone.0063032.
[2]	E.L. McKinsey, J.K. Parrish, A.E. Irwin, B.F. Niemeyer, H.B. Kern, D.K. Birks, P. Jedlicka, A novel oncogenic mechanism in Ewing sarcoma involving IGF pathway targeting by EWS/Fli1-regulated microRNAs, Oncogene. 30 (2011) 4910–4920. doi:10.1038/onc.2011.197.
[3]	G.-A. Franzetti, K. Laud-Duval, D. Bellanger, M.-H. Stern, X. Sastre-Garau, O. Delattre, MiR-30a-5p connects EWS-FLI1 and CD99, two major therapeutic targets in Ewing tumor, Oncogene. (2012). doi:10.1038/onc.2012.403.
[4]	Y. Shi, X. Gao, Q. Hu, X. Li, J. Xu, S. Lu, Y. Liu, C. Xu, D. Jiang, J. Lin, A. Xue, Y. Tan, K. Shen, Y. Hou, PIK3C2A is a gene-specific target of microRNA-518a-5p in imatinib mesylate-resistant gastrointestinal stromal tumor, Lab. Invest. 96 (2016) 652–660. doi:10.1038/labinvest.2015.157.
[5]	J. Ban, G. Jug, P. Mestdagh, R. Schwentner, M. Kauer, D.N.T. Aryee, K.-L. Schaefer, F. Nakatani, K. Scotlandi, M. Reiter, D. Strunk, F. Speleman, J. Vandesompele, H. Kovar, Hsa-mir-145 is the top EWS-FLI1-repressed microRNA involved in a positive feedback loop in Ewing’s sarcoma, Oncogene. 30 (2011) 2173–2180. doi:10.1038/onc.2010.581.
[6]	C. De Vito, N. Riggi, M.-L. Suvà, M. Janiszewska, J. Horlbeck, K. Baumer, P. Provero, I. Stamenkovic, Let-7a is a direct EWS-FLI-1 target implicated in Ewing’s sarcoma development, PLoS ONE. 6 (2011) e23592. doi:10.1371/journal.pone.0023592.
[7]	P. Akçakaya, S. Caramuta, J. Åhlen, M. Ghaderi, E. Berglund, A. Östman, R. Bränström, C. Larsson, W.-O. Lui, microRNA expression signatures of gastrointestinal stromal tumours: associations with imatinib resistance and patient outcome, Br. J. Cancer. 111 (2014) 2091–2102. doi:10.1038/bjc.2014.548.
[8]	X. Liu, K.-M. Chu, Molecular biomarkers for prognosis of gastrointestinal stromal tumor, Clin Transl Oncol. (2018). doi:10.1007/s12094-018-1914-4.
[9]	Y. Wang, J. Li, D. Kuang, X. Wang, Y. Zhu, S. Xu, Y. Chen, H. Cheng, Q. Zhao, Y. Duan, G. Wang, miR-148b-3p functions as a tumor suppressor in GISTs by directly targeting KIT, Cell Commun. Signal. 16 (2018) 16. doi:10.1186/s12964-018-0228-z.
[10]	V. Thayanithy, A.L. Sarver, R.V. Kartha, L. Li, A.Y. Angstadt, M. Breen, C.J. Steer, J.F. Modiano, S. Subramanian, Perturbation of 14q32 miRNAs-cMYC gene network in osteosarcoma, Bone. 50 (2012) 171–181. doi:10.1016/j.bone.2011.10.012.
[11]	M. Nakka, W. Allen-Rhoades, Y. Li, A.J. Kelly, J. Shen, A.M. Taylor, D.A. Barkauskas, J.T. Yustein, I.L. Andrulis, J.S. Wunder, R. Gorlick, P.S. Meltzer, C.C. Lau, T.-K. Man, TARGET osteosarcoma consortium, Biomarker significance of plasma and tumor miR-21, miR-221, and miR-106a in osteosarcoma, Oncotarget. 8 (2017) 96738–96752. doi:10.18632/oncotarget.18236.
[12]	K.B. Jones, Z. Salah, S. Del Mare, M. Galasso, E. Gaudio, G.J. Nuovo, F. Lovat, K. LeBlanc, J. Palatini, R.L. Randall, S. Volinia, G.S. Stein, C.M. Croce, J.B. Lian, R.I. Aqeilan, miRNA signatures associate with pathogenesis and progression of osteosarcoma, Cancer Res. 72 (2012) 1865–1877. doi:10.1158/0008-5472.CAN-11-2663.
[13]	L. Monterde-Cruz, E.G. Ramírez-Salazar, G. Rico-Martínez, L.M. Linares-González, R. Guzmán-González, E. Delgado-Cedillo, E. Estrada-Villaseñor, M. Valdés-Flores, R. Velázquez-Cruz, A. Hidalgo-Bravo, Circulating miR-215-5p and miR-642a-5p as potential biomarker for diagnosis of osteosarcoma in Mexican population, Hum. Cell. 31 (2018) 292–299. doi:10.1007/s13577-018-0214-1.
[14]	S. Li, Y. Gao, Y. Wang, K. Wang, Z.-P. Dai, D. Xu, W. Liu, Z.-L. Li, Z.-D. Zhang, S.-H. Yang, C. Yang, Serum microRNA-17 functions as a prognostic biomarker in osteosarcoma, Oncol Lett. 12 (2016) 4905–4910. doi:10.3892/ol.2016.5362.
[15]	T. Fujiwara, K. Uotani, A. Yoshida, T. Morita, Y. Nezu, E. Kobayashi, A. Yoshida, T. Uehara, T. Omori, K. Sugiu, T. Komatsubara, K. Takeda, T. Kunisada, M. Kawamura, A. Kawai, T. Ochiya, T. Ozaki, Clinical significance of circulating miR-25-3p as a novel diagnostic and prognostic biomarker in osteosarcoma, Oncotarget. 8 (2017) 33375–33392. doi:10.18632/oncotarget.16498.
[16]	H. Li, K. Zhang, L.-H. Liu, Y. Ouyang, H.-B. Guo, H. Zhang, J. Bu, T. Xiao, MicroRNA screening identifies circulating microRNAs as potential biomarkers for osteosarcoma, Oncol Lett. 10 (2015) 1662–1668. doi:10.3892/ol.2015.3378.
[17]	E. Kobayashi, F.J. Hornicek, Z. Duan, MicroRNA Involvement in Osteosarcoma, Sarcoma. 2012 (2012) 359739. doi:10.1155/2012/359739.
[18]	S.-N. Wang, S. Luo, C. Liu, Z. Piao, W. Gou, Y. Wang, W. Guan, Q. Li, H. Zou, Z.-Z. Yang, D. Wang, Y. Wang, M. Xu, H. Jin, C.-X. Xu, miR-491 Inhibits Osteosarcoma Lung Metastasis and Chemoresistance by Targeting αB-crystallin, Mol. Ther. 25 (2017) 2140–2149. doi:10.1016/j.ymthe.2017.05.018.
[19]	S. Subramanian, W.O. Lui, C.H. Lee, I. Espinosa, T.O. Nielsen, M.C. Heinrich, C.L. Corless, A.Z. Fire, M. van de Rijn, MicroRNA expression signature of human sarcomas, Oncogene. 27 (2008) 2015–2026. doi:10.1038/sj.onc.1210836.
[20]	A. Esquela-Kerscher, F.J. Slack, Oncomirs - microRNAs with a role in cancer, Nat. Rev. Cancer. 6 (2006) 259–269. doi:10.1038/nrc1840.
[21]	K. Uotani, T. Fujiwara, A. Yoshida, S. Iwata, T. Morita, M. Kiyono, S. Yokoo, T. Kunisada, K. Takeda, J. Hasei, K. Numoto, Y. Nezu, T. Yonemoto, T. Ishii, A. Kawai, T. Ochiya, T. Ozaki, Circulating MicroRNA-92b-3p as a Novel Biomarker for Monitoring of Synovial Sarcoma, Sci Rep. 7 (2017) 14634. doi:10.1038/s41598-017-12660-5.
[22]	A.L. Sarver, L. Li, S. Subramanian, MicroRNA miR-183 functions as an oncogene by targeting the transcription factor EGR1 and promoting tumor cell migration, Cancer Res. 70 (2010) 9570–9580. doi:10.1158/0008-5472.CAN-10-2074.

## Sheet: Table S3
Table S3. Pathways enriched with genes, regulated with miRNAs, differentially expressed in all four tumour types.
KEGG pathway	p-value	#genes	#miRNAs
Proteoglycans in cancer	3.40298e-10	83	8
Cell cycle	5.87943e-08	61	7
Adherens junction	5.76077e-07	37	7
Hippo signaling pathway	1.3228e-06	58	9
Estrogen signaling pathway	2.3238e-06	45	8
Bacterial invasion of epithelial cells	3.49754e-06	37	6
Shigellosis	1.42911e-05	32	7
Lysine degradation	1.42911e-05	23	8
Protein processing in endoplasmic reticulum	1.42911e-05	73	8
Prostate cancer	1.60349e-05	44	8
Fatty acid elongation	2.22989e-05	7	2
Hepatitis B	2.22989e-05	59	8
Viral carcinogenesis	4.10801e-05	81	9
Pathogenic Escherichia coli infection	6.48025e-05	31	6
ECM-receptor interaction	9.89759e-05	26	7
p53 signaling pathway	9.89759e-05	34	8
Oocyte meiosis	0.000102282	47	7
Bladder cancer	0.000149574	23	7
Glioma	0.000359252	29	8
Pathways in cancer	0.000468908	138	8
Progesterone-mediated oocyte maturation	0.000517004	41	7
FoxO signaling pathway	0.000754924	55	8
Small cell lung cancer	0.00107591	39	7
Long-term depression	0.0022238	22	7
Colorectal cancer	0.00237617	27	8
Neurotrophin signaling pathway	0.00241196	49	8
ErbB signaling pathway	0.00424935	35	8
Chronic myeloid leukemia	0.00976955	32	8
Sulfur metabolism	0.0109697	4	3
Regulation of actin cytoskeleton	0.0118274	72	9
Salmonella infection	0.0118473	36	8
Fc gamma R-mediated phagocytosis	0.0147355	37	7
Acute myeloid leukemia	0.0153116	25	8
GnRH signaling pathway	0.0174862	37	8
Axon guidance	0.0202855	44	7
TGF-beta signaling pathway	0.0202855	33	8
Fatty acid degradation	0.0217838	13	2
HTLV-I infection	0.022101	89	8
Ubiquitin mediated proteolysis	0.0257681	49	7
HIF-1 signaling pathway	0.026623	40	8
RNA transport	0.0296016	58	8
Central carbon metabolism in cancer	0.0318274	26	7
Non-small cell lung cancer	0.0345893	23	8
Melanoma	0.0405942	27	7
Pancreatic cancer	0.0405942	28	8
Endometrial cancer	0.0405942	21	8
TNF signaling pathway	0.0418027	37	7
cGMP-PKG signaling pathway	0.0427006	56	7
Transcriptional misregulation in cancer	0.04335	61	7
Renal cell carcinoma	0.0445506	27	8

## Sheet: Table S4
Table S4. Comparisons between different tumour types before treatment. ES - Ewing sarcoma, OS - osteosarcoma, SS - synovial sarcoma.
miRNA	logFC	PValue	QValue	Tumour type 1	Tumour type 2
hsa-miR-660-5p	-0.714096	2.06432e-07	0.000117757	GIST	SS
hsa-miR-675-3p	-3.58037	2.21974e-07	0.000117757	GIST	SS
hsa-miR-486-3p	2.27126	6.85651e-07	0.000241648	GIST	SS
hsa-miR-106b-5p	-0.694022	9.11019e-07	0.000241648	GIST	SS
hsa-miR-4508	2.09602	2.43579e-06	0.000516875	GIST	SS
hsa-miR-106a-5p	-0.90461	6.13316e-06	0.00108455	GIST	SS
hsa-miR-3591-3p	2.7264	8.34767e-06	0.00126527	GIST	SS
hsa-miR-20b-5p	-1.07776	1.61476e-05	0.00214157	GIST	SS
hsa-miR-483-3p	-1.77205	6.74724e-05	0.00795425	GIST	SS
hsa-miR-2110	1.21276	8.6724e-05	0.00920142	GIST	SS
hsa-miR-193a-3p	-1.48256	9.54867e-05	0.00921013	GIST	SS
hsa-miR-671-5p	1.84445	0.000120861	0.0103795	GIST	SS
hsa-miR-17-5p	-0.631662	0.000131378	0.0103795	GIST	SS
hsa-miR-584-3p	-1.11887	0.000144666	0.0103795	GIST	SS
hsa-miR-145-5p	-0.928444	0.0001477	0.0103795	GIST	SS
hsa-miR-145-3p	-1.28217	0.000156524	0.0103795	GIST	SS
hsa-miR-320a	1.31823	0.000187728	0.0117164	GIST	SS
hsa-miR-214-3p	1.37588	0.000337966	0.0199212	GIST	SS
hsa-miR-495	0.974377	0.000464981	0.0259655	GIST	SS
hsa-miR-487b	0.95902	0.000514297	0.0272834	GIST	SS
hsa-miR-4750	2.46094	0.000726621	0.0367116	GIST	SS
hsa-miR-18b-5p	-0.668611	0.000827731	0.0399192	GIST	SS
hsa-miR-92a-3p	-0.627724	0.000913976	0.0421621	GIST	SS
hsa-miR-30e-5p	-0.40647	0.00122003	0.0493564	GIST	SS
hsa-miR-337-3p	1.21267	0.00125852	0.0493564	GIST	SS
hsa-miR-134	1.089	0.00126921	0.0493564	GIST	SS
hsa-miR-339-5p	1.02156	0.00127394	0.0493564	GIST	SS
hsa-miR-103a-3p	0.368344	0.00130253	0.0493564	GIST	SS
hsa-miR-9-3p	-6.55376	3.47054e-36	3.51913e-33	GIST	ES
hsa-miR-106a-5p	2.03463	2.07594e-13	1.0525e-10	GIST	ES
hsa-miR-20a-5p	1.88184	2.94964e-12	9.9698e-10	GIST	ES
hsa-miR-656	-2.21873	5.01242e-12	1.21126e-09	GIST	ES
hsa-miR-9-5p	-4.74203	6.64858e-12	1.21126e-09	GIST	ES
hsa-miR-18a-5p	1.4075	7.1672e-12	1.21126e-09	GIST	ES
hsa-miR-18b-5p	1.7465	1.65753e-11	2.40105e-09	GIST	ES
hsa-miR-106b-5p	1.21398	5.60663e-11	6.92621e-09	GIST	ES
hsa-miR-20b-5p	1.84139	6.46935e-11	6.92621e-09	GIST	ES
hsa-miR-377-3p	-2.31542	6.83058e-11	6.92621e-09	GIST	ES
hsa-miR-17-5p	1.53439	9.77275e-11	9.00869e-09	GIST	ES
hsa-miR-652-3p	1.6525	7.26397e-10	6.13806e-08	GIST	ES
hsa-miR-323a-3p	-2.2535	1.28182e-09	9.9982e-08	GIST	ES
hsa-miR-487b	-1.88312	2.12287e-09	1.53756e-07	GIST	ES
hsa-miR-1185-2-3p	-2.61725	5.51469e-09	3.72793e-07	GIST	ES
hsa-miR-495	-1.85025	2.04121e-08	1.29362e-06	GIST	ES
hsa-miR-345-5p	2.156	2.60536e-08	1.55402e-06	GIST	ES
hsa-miR-129-5p	-5.12142	4.56982e-08	2.57433e-06	GIST	ES
hsa-miR-221-3p	-1.46329	1.13167e-07	6.03957e-06	GIST	ES
hsa-miR-369-3p	-1.77723	1.1985e-07	6.07638e-06	GIST	ES
hsa-miR-101-5p	1.52936	5.33963e-07	2.57828e-05	GIST	ES
hsa-miR-129-2-3p	-4.79966	7.07603e-07	3.2614e-05	GIST	ES
hsa-miR-369-5p	-2.03757	1.15069e-06	5.07303e-05	GIST	ES
hsa-miR-92a-3p	1.40463	1.67811e-06	7.09002e-05	GIST	ES
hsa-miR-1976	3.76569	2.32515e-06	9.4308e-05	GIST	ES
hsa-miR-378a-5p	1.74862	3.70478e-06	0.000140958	GIST	ES
hsa-let-7d-5p	-1.09522	3.75331e-06	0.000140958	GIST	ES
hsa-miR-1273h-5p	3.05504	4.03956e-06	0.00014629	GIST	ES
hsa-miR-487a	-1.76646	5.24811e-06	0.000177044	GIST	ES
hsa-miR-133a	1.92064	5.26168e-06	0.000177044	GIST	ES
hsa-miR-101-3p	-0.772348	5.41259e-06	0.000177044	GIST	ES
hsa-miR-138-5p	-2.44877	6.3602e-06	0.000201539	GIST	ES
hsa-miR-502-3p	1.10905	7.12232e-06	0.000218849	GIST	ES
hsa-miR-337-3p	-1.7404	8.89613e-06	0.000257748	GIST	ES
hsa-miR-500a-3p	1.16377	8.89662e-06	0.000257748	GIST	ES
hsa-miR-629-5p	1.54174	9.70448e-06	0.000268207	GIST	ES
hsa-miR-204-5p	1.81098	9.78666e-06	0.000268207	GIST	ES
hsa-miR-1180	1.54709	1.07116e-05	0.000285829	GIST	ES
hsa-miR-1185-1-3p	-1.59	1.17264e-05	0.000304886	GIST	ES
hsa-miR-409-5p	-1.57107	1.31567e-05	0.000333521	GIST	ES
hsa-miR-494	-1.46281	1.67933e-05	0.000412916	GIST	ES
hsa-miR-451a	0.444735	1.7103e-05	0.000412916	GIST	ES
hsa-miR-197-3p	1.68253	2.14362e-05	0.00049966	GIST	ES
hsa-miR-1246	-2.33211	2.16815e-05	0.00049966	GIST	ES
hsa-miR-3200-5p	1.48194	2.35907e-05	0.000531578	GIST	ES
hsa-miR-144-5p	-0.888031	2.83166e-05	0.000611383	GIST	ES
hsa-miR-126-3p	-0.874548	2.83382e-05	0.000611383	GIST	ES
hsa-miR-499a-5p	2.38646	2.90776e-05	0.000614264	GIST	ES
hsa-miR-1290	-2.42223	3.59797e-05	0.000744559	GIST	ES
hsa-miR-628-3p	-1.08324	4.37038e-05	0.000886314	GIST	ES
hsa-miR-3173-5p	2.88476	4.92802e-05	0.000979806	GIST	ES
hsa-miR-584-3p	1.68997	5.71672e-05	0.00111476	GIST	ES
hsa-miR-490-5p	-3.74378	6.61281e-05	0.00126517	GIST	ES
hsa-miR-501-3p	1.27126	7.23403e-05	0.0013469	GIST	ES
hsa-miR-324-3p	1.52339	7.3057e-05	0.0013469	GIST	ES
hsa-miR-144-3p	1.02275	7.94177e-05	0.00143803	GIST	ES
hsa-miR-1247-5p	-3.4683	8.13682e-05	0.0014475	GIST	ES
hsa-miR-29c-5p	1.01326	8.85455e-05	0.00152342	GIST	ES
hsa-miR-24-3p	-0.68808	8.86406e-05	0.00152342	GIST	ES
hsa-miR-6516-3p	-2.97531	9.63164e-05	0.00162775	GIST	ES
hsa-miR-96-5p	0.999934	9.86448e-05	0.00163977	GIST	ES
hsa-miR-660-5p	0.8355	0.000104525	0.0017095	GIST	ES
hsa-miR-382-3p	-1.4319	0.000111223	0.00179016	GIST	ES
hsa-miR-328	1.40818	0.000122515	0.00191256	GIST	ES
hsa-miR-543	-1.35738	0.0001226	0.00191256	GIST	ES
hsa-miR-1307-5p	1.53081	0.000152804	0.00232232	GIST	ES
hsa-miR-769-3p	1.71081	0.000153447	0.00232232	GIST	ES
hsa-miR-301a-3p	-0.686238	0.00022792	0.00339868	GIST	ES
hsa-miR-15a-5p	0.595948	0.000246473	0.00362208	GIST	ES
hsa-miR-539-3p	-2.14918	0.00026715	0.00384198	GIST	ES
hsa-miR-103a-3p	-0.452399	0.000269015	0.00384198	GIST	ES
hsa-miR-223-3p	-0.890395	0.000287436	0.00404805	GIST	ES
hsa-miR-324-5p	1.00502	0.000305862	0.00424855	GIST	ES
hsa-miR-379-5p	-1.38918	0.000351238	0.00479208	GIST	ES
hsa-miR-21-5p	-0.617223	0.000354444	0.00479208	GIST	ES
hsa-miR-30e-3p	-0.953832	0.00037005	0.00493725	GIST	ES
hsa-miR-199a-5p	-0.984196	0.000452832	0.00596327	GIST	ES
hsa-miR-186-5p	1.03105	0.000504447	0.00655781	GIST	ES
hsa-miR-215	-1.26899	0.000531624	0.00678547	GIST	ES
hsa-miR-942	1.08813	0.000535343	0.00678547	GIST	ES
hsa-miR-6511a-5p	-3.13095	0.000620725	0.00777056	GIST	ES
hsa-miR-483-5p	-2.41417	0.000721319	0.00891973	GIST	ES
hsa-miR-193b-3p	2.02945	0.000743645	0.00908502	GIST	ES
hsa-miR-4746-5p	-2.20734	0.000763556	0.00914682	GIST	ES
hsa-miR-4685-3p	1.73934	0.000766745	0.00914682	GIST	ES
hsa-miR-130b-3p	-1.02249	0.000796907	0.00939608	GIST	ES
hsa-miR-339-5p	1.0597	0.000964327	0.0112394	GIST	ES
hsa-miR-452-5p	-1.38906	0.00102487	0.0118065	GIST	ES
hsa-miR-625-5p	1.14674	0.00103796	0.0118065	GIST	ES
hsa-miR-191-5p	-0.565853	0.00104792	0.0118065	GIST	ES
hsa-miR-1296	2.04782	0.00112563	0.0125427	GIST	ES
hsa-miR-299-5p	-1.40178	0.00116573	0.0128484	GIST	ES
hsa-miR-136-3p	-1.07806	0.00125936	0.0137311	GIST	ES
hsa-miR-548j	1.39651	0.0013067	0.0140957	GIST	ES
hsa-miR-1537	1.48601	0.00138709	0.0148054	GIST	ES
hsa-miR-365b-3p	2.99435	0.00144636	0.0151326	GIST	ES
hsa-miR-365a-3p	2.99435	0.00144759	0.0151326	GIST	ES
hsa-miR-222-3p	-0.745394	0.00150238	0.015545	GIST	ES
hsa-miR-150-3p	1.76562	0.00162592	0.0164023	GIST	ES
hsa-miR-185-3p	1.37207	0.00163861	0.0164023	GIST	ES
hsa-miR-151b	-0.549721	0.00164516	0.0164023	GIST	ES
hsa-miR-548ap-5p	1.36571	0.00164993	0.0164023	GIST	ES
hsa-miR-342-3p	-0.769023	0.00170717	0.0168065	GIST	ES
hsa-miR-433	-1.07686	0.00180367	0.0175858	GIST	ES
hsa-miR-548b-3p	2.40687	0.00184622	0.0178292	GIST	ES
hsa-miR-93-5p	0.506142	0.00188115	0.0179951	GIST	ES
hsa-miR-185-5p	-0.744736	0.0019644	0.0186159	GIST	ES
hsa-let-7e-5p	-1.06225	0.0020535	0.0192801	GIST	ES
hsa-miR-376c	-0.939789	0.00210719	0.0196026	GIST	ES
hsa-miR-454-5p	-1.05112	0.00228008	0.0210182	GIST	ES
hsa-miR-592	-2.62794	0.00241868	0.0219111	GIST	ES
hsa-miR-29a-3p	-0.755307	0.00242016	0.0219111	GIST	ES
hsa-miR-140-3p	-0.482159	0.00252032	0.0226159	GIST	ES
hsa-miR-340-3p	-1.07411	0.00264906	0.0233707	GIST	ES
hsa-miR-148b-5p	1.07551	0.00265053	0.0233707	GIST	ES
hsa-miR-545-5p	-0.821716	0.00274268	0.0239748	GIST	ES
hsa-miR-329	-0.989147	0.00285788	0.0247683	GIST	ES
hsa-miR-133b	1.53528	0.00292516	0.0248889	GIST	ES
hsa-miR-675-3p	3.2894	0.00293128	0.0248889	GIST	ES
hsa-miR-605	2.87136	0.00294544	0.0248889	GIST	ES
hsa-miR-196a-5p	-2.16279	0.00303589	0.0254413	GIST	ES
hsa-miR-148a-5p	1.27462	0.00355558	0.0295521	GIST	ES
hsa-miR-664-5p	-0.992646	0.00360952	0.0297565	GIST	ES
hsa-miR-103a-2-5p	1.41984	0.00365353	0.0298765	GIST	ES
hsa-miR-5684	-2.03798	0.00394421	0.0318483	GIST	ES
hsa-miR-500a-5p	1.87239	0.00395749	0.0318483	GIST	ES
hsa-miR-142-3p	0.566033	0.00401905	0.0320891	GIST	ES
hsa-let-7a-3p	1.05205	0.00408596	0.0322387	GIST	ES
hsa-miR-379-3p	-1.94567	0.00410138	0.0322387	GIST	ES
hsa-miR-3127-5p	-1.73304	0.0041701	0.0325268	GIST	ES
hsa-miR-3659	-2.93431	0.00420532	0.0325511	GIST	ES
hsa-miR-378i	1.13417	0.00430488	0.0330693	GIST	ES
hsa-miR-155-5p	1.236	0.00462521	0.0352629	GIST	ES
hsa-miR-148b-3p	0.732707	0.00478447	0.0359819	GIST	ES
hsa-miR-24-2-5p	-0.89445	0.00481486	0.0359819	GIST	ES
hsa-miR-151a-5p	-0.509232	0.00485332	0.0359819	GIST	ES
hsa-miR-935	-1.7751	0.00486145	0.0359819	GIST	ES
hsa-miR-616-3p	-1.87145	0.00492743	0.0359961	GIST	ES
hsa-miR-1277-5p	1.00618	0.00493438	0.0359961	GIST	ES
hsa-miR-142-5p	-0.52155	0.00526608	0.0381415	GIST	ES
hsa-miR-323b-3p	-1.42771	0.00533597	0.038255	GIST	ES
hsa-miR-4449	2.78888	0.00539546	0.038255	GIST	ES
hsa-miR-627	1.24901	0.00543015	0.038255	GIST	ES
hsa-miR-887	2.1972	0.00543266	0.038255	GIST	ES
hsa-let-7f-5p	-0.910625	0.00549141	0.038402	GIST	ES
hsa-miR-331-3p	-0.863737	0.00561056	0.0389665	GIST	ES
hsa-miR-200b-3p	1.29376	0.00566278	0.0390616	GIST	ES
hsa-miR-542-3p	-0.969895	0.00577599	0.0395733	GIST	ES
hsa-miR-485-5p	-1.36445	0.00601578	0.0408325	GIST	ES
hsa-miR-500b	1.68431	0.00604031	0.0408325	GIST	ES
hsa-miR-125a-3p	-1.56977	0.00615096	0.0413051	GIST	ES
hsa-miR-490-3p	-2.29236	0.00622257	0.0415111	GIST	ES
hsa-miR-1255a	-1.85991	0.0063485	0.0420744	GIST	ES
hsa-miR-4664-5p	2.36547	0.00646217	0.0425496	GIST	ES
hsa-miR-136-5p	-1.2484	0.00659696	0.0431569	GIST	ES
hsa-miR-615-3p	-2.12182	0.00680585	0.0442381	GIST	ES
hsa-miR-654-5p	-1.13625	0.00706538	0.0453946	GIST	ES
hsa-miR-382-5p	-0.852559	0.00707331	0.0453946	GIST	ES
hsa-miR-744-5p	0.738777	0.0071796	0.0457869	GIST	ES
hsa-miR-1260b	0.919226	0.00746908	0.0473353	GIST	ES
hsa-miR-411-5p	-1.38369	0.00752677	0.0474046	GIST	ES
hsa-miR-107	-0.385689	0.00773551	0.0484185	GIST	ES
hsa-miR-183-3p	1.00999	0.00785993	0.0487592	GIST	ES
hsa-miR-15a-3p	1.0273	0.0078861	0.0487592	GIST	ES
hsa-miR-133b	-2.49315	3.87177e-08	4.04212e-05	GIST	OS
hsa-miR-324-5p	-1.05618	1.36368e-07	7.11842e-05	GIST	OS
hsa-miR-133a	-1.56478	2.05715e-07	7.15887e-05	GIST	OS
hsa-miR-378i	-1.57659	3.01861e-07	7.87857e-05	GIST	OS
hsa-miR-652-3p	-0.923586	6.41187e-07	0.00013388	GIST	OS
hsa-miR-17-5p	-0.911293	8.76584e-07	0.000152526	GIST	OS
hsa-miR-501-3p	-1.10394	1.14189e-06	0.000165412	GIST	OS
hsa-miR-629-5p	-1.24873	1.26753e-06	0.000165412	GIST	OS
hsa-miR-345-5p	-1.29035	1.47407e-06	0.000170992	GIST	OS
hsa-miR-500a-3p	-1.00005	2.23385e-06	0.000203126	GIST	OS
hsa-miR-1180	-1.21681	2.33301e-06	0.000203126	GIST	OS
hsa-miR-495	1.45273	2.41423e-06	0.000203126	GIST	OS
hsa-miR-656	1.94721	2.68297e-06	0.000203126	GIST	OS
hsa-miR-487b	1.50623	2.72391e-06	0.000203126	GIST	OS
hsa-miR-202-5p	2.90683	3.29697e-06	0.000226819	GIST	OS
hsa-miR-29b-2-5p	-1.17168	3.47615e-06	0.000226819	GIST	OS
hsa-miR-337-3p	1.89299	3.73279e-06	0.000229237	GIST	OS
hsa-miR-675-3p	-3.69586	4.46689e-06	0.00025908	GIST	OS
hsa-miR-106b-5p	-0.668608	5.1977e-06	0.0002856	GIST	OS
hsa-miR-660-5p	-0.727012	8.23284e-06	0.000429754	GIST	OS
hsa-miR-502-3p	-0.912916	8.80992e-06	0.000437979	GIST	OS
hsa-miR-628-3p	1.07967	1.10667e-05	0.000525164	GIST	OS
hsa-miR-106a-5p	-0.958046	1.29256e-05	0.00058671	GIST	OS
hsa-miR-486-3p	-1.30721	1.37135e-05	0.000596539	GIST	OS
hsa-miR-486-5p	1.14405	1.59871e-05	0.000667622	GIST	OS
hsa-miR-423-5p	-0.894841	1.85598e-05	0.000745245	GIST	OS
hsa-miR-769-3p	-1.57863	2.29941e-05	0.000889105	GIST	OS
hsa-miR-324-3p	-1.14233	2.4742e-05	0.000922525	GIST	OS
hsa-miR-15b-5p	0.705888	3.68916e-05	0.0013281	GIST	OS
hsa-miR-101-5p	-0.910492	4.73405e-05	0.00164745	GIST	OS
hsa-miR-101-3p	0.633051	5.05234e-05	0.0017015	GIST	OS
hsa-miR-150-5p	1.0458	6.06176e-05	0.00194273	GIST	OS
hsa-miR-369-3p	1.32757	6.24881e-05	0.00194273	GIST	OS
hsa-miR-20b-5p	-0.861718	6.3269e-05	0.00194273	GIST	OS
hsa-miR-769-5p	-0.928659	8.5191e-05	0.00254113	GIST	OS
hsa-miR-3613-3p	1.71743	9.18838e-05	0.00262131	GIST	OS
hsa-miR-320a	-0.926227	9.29008e-05	0.00262131	GIST	OS
hsa-miR-767-5p	4.28117	0.000132405	0.00354536	GIST	OS
hsa-miR-3131	4.31503	0.000132441	0.00354536	GIST	OS
hsa-miR-1250	-1.41634	0.00016234	0.00423707	GIST	OS
hsa-miR-126-3p	0.656739	0.000167194	0.00425732	GIST	OS
hsa-miR-3200-5p	-1.1258	0.000192919	0.00476843	GIST	OS
hsa-miR-1185-1-3p	1.20773	0.000196401	0.00476843	GIST	OS
hsa-miR-4446-3p	-1.17235	0.000204569	0.00485386	GIST	OS
hsa-miR-30c-5p	0.735703	0.00024213	0.00561742	GIST	OS
hsa-miR-654-3p	1.15584	0.000258864	0.00587508	GIST	OS
hsa-miR-548t-3p	0.897449	0.000280229	0.00610203	GIST	OS
hsa-miR-548aa	0.897446	0.000280553	0.00610203	GIST	OS
hsa-miR-16-2-3p	-0.597364	0.000326103	0.006948	GIST	OS
hsa-miR-30e-3p	0.813307	0.000363978	0.00759987	GIST	OS
hsa-miR-1323	3.09256	0.000472785	0.00967818	GIST	OS
hsa-miR-499a-5p	-1.63021	0.000504765	0.00994395	GIST	OS
hsa-miR-331-5p	-0.75243	0.000504817	0.00994395	GIST	OS
hsa-miR-339-5p	-0.82047	0.000515333	0.00996311	GIST	OS
hsa-miR-378a-3p	-0.858078	0.000528454	0.010031	GIST	OS
hsa-miR-148a-5p	-1.16304	0.000582331	0.0108563	GIST	OS
hsa-miR-379-5p	1.30776	0.000604713	0.0110758	GIST	OS
hsa-miR-210	-0.727473	0.000637202	0.0114696	GIST	OS
hsa-miR-1306-3p	-1.61822	0.000767635	0.0135832	GIST	OS
hsa-miR-144-3p	-0.730925	0.000804377	0.0139962	GIST	OS
hsa-miR-29c-5p	-0.681759	0.000861125	0.0147379	GIST	OS
hsa-miR-4433a-5p	1.52067	0.000920393	0.015254	GIST	OS
hsa-miR-4433-5p	1.52067	0.0009205	0.015254	GIST	OS
hsa-miR-369-5p	1.31384	0.00114471	0.0186731	GIST	OS
hsa-miR-328	-0.842581	0.00123875	0.0198962	GIST	OS
hsa-miR-548j	-1.08906	0.00129457	0.0204778	GIST	OS
hsa-miR-548d-5p	0.784025	0.00135692	0.0211437	GIST	OS
hsa-miR-21-5p	0.487725	0.00143791	0.0220761	GIST	OS
hsa-miR-3714	-2.93348	0.00161501	0.0244358	GIST	OS
hsa-miR-194-5p	0.683039	0.00168679	0.0250567	GIST	OS
hsa-miR-144-5p	0.532131	0.00170405	0.0250567	GIST	OS
hsa-miR-1287	-1.08616	0.00184202	0.0266801	GIST	OS
hsa-miR-374b-5p	0.711873	0.001877	0.0266801	GIST	OS
hsa-miR-223-3p	0.639056	0.00189112	0.0266801	GIST	OS
hsa-miR-511	1.58977	0.0020518	0.0285478	GIST	OS
hsa-miR-4731-5p	-2.18641	0.00207819	0.0285478	GIST	OS
hsa-miR-185-3p	-1.08429	0.00214939	0.0291424	GIST	OS
hsa-miR-1185-2-3p	1.53291	0.00222312	0.0297556	GIST	OS
hsa-miR-1307-5p	-0.927833	0.00231165	0.030178	GIST	OS
hsa-miR-323b-3p	1.52178	0.00231249	0.030178	GIST	OS
hsa-miR-18b-5p	-0.658163	0.00239914	0.0309222	GIST	OS
hsa-miR-3613-5p	0.877214	0.00252415	0.0320748	GIST	OS
hsa-miR-140-5p	0.569894	0.00255001	0.0320748	GIST	OS
hsa-miR-455-3p	1.34926	0.00267749	0.0332774	GIST	OS
hsa-miR-32-5p	0.618641	0.00272109	0.0334213	GIST	OS
hsa-miR-1273h-5p	-1.54071	0.00280113	0.0340044	GIST	OS
hsa-miR-556-3p	1.3217	0.00293859	0.035263	GIST	OS
hsa-miR-4433a-3p	-1.41971	0.00318197	0.0374683	GIST	OS
hsa-miR-4433-3p	-1.41972	0.00319413	0.0374683	GIST	OS
hsa-miR-148b-5p	-0.895647	0.00328788	0.0380855	GIST	OS
hsa-miR-382-3p	0.970985	0.00331971	0.0380855	GIST	OS
hsa-miR-106b-3p	-0.484984	0.00349855	0.0390378	GIST	OS
hsa-miR-93-5p	-0.385102	0.00350948	0.0390378	GIST	OS
hsa-miR-548ap-5p	-0.988865	0.0035149	0.0390378	GIST	OS
hsa-miR-584-3p	-1.23874	0.0036536	0.0397841	GIST	OS
hsa-miR-487a	1.03798	0.0036583	0.0397841	GIST	OS
hsa-miR-4685-3p	-1.10846	0.00390331	0.0416548	GIST	OS
hsa-miR-548d-3p	0.987883	0.00391012	0.0416548	GIST	OS
hsa-miR-873-5p	-1.26176	0.00404141	0.0426185	GIST	OS
hsa-miR-493-5p	1.07942	0.00422434	0.0441021	GIST	OS
hsa-miR-548an	1.77719	0.00427874	0.0442278	GIST	OS
hsa-miR-17-3p	-0.523948	0.00453076	0.0463737	GIST	OS
hsa-miR-103a-2-5p	-1.13065	0.00467184	0.0473534	GIST	OS
hsa-miR-9-3p	-6.24964	8.45241e-15	7.45503e-12	EWING	OS
hsa-miR-9-5p	-4.63354	2.21532e-08	9.76958e-06	EWING	OS
hsa-miR-129-5p	-7.82751	5.75602e-08	1.69227e-05	EWING	OS
hsa-miR-1247-5p	-4.63446	4.69001e-06	0.00103415	EWING	OS
hsa-miR-221-3p	-1.57238	1.58208e-05	0.00213589	EWING	OS
hsa-miR-490-5p	-4.79703	1.71265e-05	0.00213589	EWING	OS
hsa-miR-365b-3p	2.58209	1.8999e-05	0.00213589	EWING	OS
hsa-miR-365a-3p	2.58207	1.93731e-05	0.00213589	EWING	OS
hsa-miR-202-5p	3.80496	4.34246e-05	0.00420272	EWING	OS
hsa-miR-129-2-3p	-5.0903	4.76499e-05	0.00420272	EWING	OS
hsa-miR-483-5p	-3.38051	9.95226e-05	0.0079799	EWING	OS
hsa-miR-20a-5p	1.43571	0.000266394	0.01958	EWING	OS
hsa-miR-452-5p	-1.6924	0.000313225	0.0212511	EWING	OS
hsa-miR-9-3p	-6.56534	6.56743e-25	6.18652e-22	EWING	SS
hsa-miR-9-5p	-4.5109	1.31983e-11	6.21638e-09	EWING	SS
hsa-miR-129-2-3p	-6.74219	3.94453e-09	1.23858e-06	EWING	SS
hsa-miR-129-5p	-5.30272	1.86604e-06	0.000439452	EWING	SS
hsa-miR-490-5p	-4.48875	3.24076e-06	0.000610559	EWING	SS
hsa-miR-129-1-3p	-4.90925	2.64344e-05	0.0041502	EWING	SS
hsa-miR-221-3p	-1.42602	3.85329e-05	0.00518542	EWING	SS
hsa-miR-1290	-2.44332	5.50312e-05	0.00647993	EWING	SS
hsa-miR-1273h-5p	3.835	0.000113088	0.011779	EWING	SS
hsa-miR-1247-5p	-3.43358	0.000125042	0.011779	EWING	SS
hsa-miR-1246	-2.37863	0.000138673	0.0118755	EWING	SS
hsa-miR-101-5p	1.35742	0.000168605	0.0132355	EWING	SS
hsa-miR-4750	4.66081	0.000186812	0.0135367	EWING	SS
hsa-miR-1185-2-3p	-1.98667	0.000226161	0.0152174	EWING	SS
hsa-miR-452-5p	-1.53387	0.00033117	0.0207975	EWING	SS
hsa-miR-3659	-3.6337	0.000400647	0.0219136	EWING	SS
hsa-miR-138-5p	-1.94227	0.000421111	0.0219136	EWING	SS
hsa-miR-4705	-3.6433	0.000440314	0.0219136	EWING	SS
hsa-miR-483-5p	-2.81174	0.000441994	0.0219136	EWING	SS
hsa-miR-323a-3p	-1.55838	0.00069606	0.0319267	EWING	SS
hsa-miR-345-5p	1.40769	0.000711741	0.0319267	EWING	SS
hsa-miR-592	-3.01897	0.00101974	0.0422698	EWING	SS
hsa-miR-20a-5p	1.3358	0.00103206	0.0422698	EWING	SS
hsa-miR-486-3p	3.58451	8.79366e-07	0.00085914	SS	OS
hsa-miR-378i	1.85125	2.08836e-05	0.00804154	SS	OS
hsa-miR-320a	2.24522	2.46925e-05	0.00804154	SS	OS
hsa-miR-3613-3p	-1.99141	6.81537e-05	0.0127568	SS	OS
hsa-miR-339-5p	1.84688	6.86023e-05	0.0127568	SS	OS
hsa-miR-1323	-3.62035	7.83429e-05	0.0127568	SS	OS
hsa-miR-769-5p	1.84459	9.47759e-05	0.013228	SS	OS
hsa-miR-4508	2.65603	0.000121039	0.0144019	SS	OS
hsa-miR-671-5p	2.66269	0.000132669	0.0144019	SS	OS
hsa-miR-378a-3p	1.52431	0.000176238	0.0172184	SS	OS
hsa-miR-3714	5.70706	0.0002479	0.022018	SS	OS
hsa-miR-3158-3p	2.94063	0.000375192	0.0286264	SS	OS
hsa-miR-2110	1.60822	0.000380904	0.0286264	SS	OS
hsa-miR-1908	1.96425	0.000439694	0.0306844	SS	OS
hsa-miR-3591-3p	3.35243	0.000570136	0.0361415	SS	OS
hsa-miR-202-5p	-2.03055	0.000599576	0.0361415	SS	OS
hsa-miR-1307-3p	1.27874	0.00062887	0.0361415	SS	OS
hsa-miR-423-5p	1.23699	0.000861145	0.0461859	SS	OS
hsa-miR-23a-5p	1.92559	0.00089819	0.0461859	SS	OS

## Sheet: Table S5
Table S5. Comparisons of patients after treatment with healthy controls and patients before treatment for osteosarcoma (OS) and synovial sarcoma (SS).
miRNA	logFC	PValue	QValue	AUC	Tumor type	Group1	Group2
hsa-miR-1307-5p	-2.40585	1.17504e-06	0.00107398	0.833333	OS	After treatment	Control
hsa-miR-223-3p	-1.9678	2.26572e-07	0.000191	0.9625	OS	Before treatment	After treatment
hsa-miR-1307-5p	2.32318	3.9803e-06	0.0016777	0.8125	OS	Before treatment	After treatment
hsa-miR-24-3p	-1.28918	6.53566e-05	0.0183652	0.975	OS	Before treatment	After treatment
hsa-miR-5583-5p	3.81476	0.000106305	0.0224038	0.7875	OS	Before treatment	After treatment
hsa-miR-548f	3.1335	0.000159641	0.0269154	0.6125	OS	Before treatment	After treatment
hsa-miR-33b-5p	1.88916	0.000213996	0.0300664	0.75	OS	Before treatment	After treatment
hsa-miR-124-3p	3.83274	0.000363903	0.0438243	0.6	OS	Before treatment	After treatment
hsa-miR-487a	-3.58099	0.000465573	0.0490598	0.93125	OS	Before treatment	After treatment
hsa-miR-122-3p	-1.74648	0.000691769	0.0266065	0.701111	SS	After treatment	Control
hsa-miR-122-5p	-1.02693	0.00180532	0.0475085	0.646667	SS	After treatment	Control
hsa-miR-124-3p	4.05428	0.00122453	0.0382665	0.566667	SS	After treatment	Control
hsa-miR-125a-5p	0.993632	0.000202101	0.0132604	0.793333	SS	After treatment	Control
hsa-miR-127-3p	1.43684	0.00120477	0.0382665	0.79	SS	After treatment	Control
hsa-miR-134	2.25338	2.18995e-05	0.00312851	0.833333	SS	After treatment	Control
hsa-miR-136-3p	2.03822	1.65205e-05	0.00275342	0.833333	SS	After treatment	Control
hsa-miR-136-5p	2.18739	3.83249e-05	0.00383249	0.804444	SS	After treatment	Control
hsa-miR-150-3p	5.4005	1.58834e-05	0.00275342	0.515556	SS	After treatment	Control
hsa-miR-150-5p	1.51826	2.57919e-05	0.00322399	0.813333	SS	After treatment	Control
hsa-miR-151a-3p	1.53162	0.000388811	0.0204637	0.782222	SS	After treatment	Control
hsa-miR-181a-5p	1.56841	3.13457e-05	0.00348285	0.811111	SS	After treatment	Control
hsa-miR-31-5p	2.7417	1.57764e-07	0.000157764	0.913333	SS	After treatment	Control
hsa-miR-3200-3p	2.15445	0.00121773	0.0382665	0.74	SS	After treatment	Control
hsa-miR-329	1.72572	0.000147394	0.0122829	0.815556	SS	After treatment	Control
hsa-miR-342-3p	0.953472	0.000947136	0.0350791	0.753333	SS	After treatment	Control
hsa-miR-34a-3p	-2.91649	0.000377318	0.0204637	0.322222	SS	After treatment	Control
hsa-miR-34a-5p	-1.29013	4.96509e-05	0.00451372	0.822222	SS	After treatment	Control
hsa-miR-3620	3.24322	0.00141174	0.0403354	0.65	SS	After treatment	Control
hsa-miR-376a-3p	1.83833	3.25814e-06	0.000814534	0.855556	SS	After treatment	Control
hsa-miR-376b	1.53435	0.000530293	0.0241042	0.757778	SS	After treatment	Control
hsa-miR-377-5p	2.4583	0.00107801	0.0382665	0.735556	SS	After treatment	Control
hsa-miR-409-3p	2.09721	1.51096e-06	0.000503654	0.802222	SS	After treatment	Control
hsa-miR-409-5p	1.72658	0.000300049	0.0176499	0.795556	SS	After treatment	Control
hsa-miR-410	2.3514	0.00162224	0.0450622	0.723333	SS	After treatment	Control
hsa-miR-431-5p	1.54849	0.000653069	0.0261228	0.791111	SS	After treatment	Control
hsa-miR-433	1.64202	0.000449204	0.0224602	0.82	SS	After treatment	Control
hsa-miR-450b-5p	-1.47229	8.22431e-07	0.000411216	0.841111	SS	After treatment	Control
hsa-miR-485-3p	1.82181	0.000580494	0.0252389	0.792222	SS	After treatment	Control
hsa-miR-487b	1.56129	0.00169856	0.045907	0.68	SS	After treatment	Control
hsa-miR-492	6.4273	0.000613257	0.0255524	0.6	SS	After treatment	Control
hsa-miR-503	-0.821786	0.00127856	0.0383505	0.706667	SS	After treatment	Control
hsa-miR-517a-3p	-3.09602	0.000212166	0.0132604	0.3	SS	After treatment	Control
hsa-miR-517b-3p	-3.09599	0.000210994	0.0132604	0.3	SS	After treatment	Control
hsa-miR-551b-3p	1.57471	0.000491862	0.023422	0.755556	SS	After treatment	Control
hsa-miR-582-5p	-1.03046	0.000180972	0.0132604	0.747778	SS	After treatment	Control
hsa-miR-590-3p	-0.719902	0.001187	0.0382665	0.797778	SS	After treatment	Control
hsa-miR-885-5p	-1.24766	0.00130392	0.0383505	0.706667	SS	After treatment	Control
hsa-miR-127-3p	-2.0919	0.00011845	0.0145397	0.807692	SS	Before treatment	After treatment
hsa-miR-134	-2.21861	3.53728e-05	0.00578935	0.807692	SS	Before treatment	After treatment
hsa-miR-136-3p	-1.7546	0.000180874	0.0160441	0.789744	SS	Before treatment	After treatment
hsa-miR-136-5p	-1.85312	5.37519e-05	0.00754063	0.815385	SS	Before treatment	After treatment
hsa-miR-181c-5p	-1.34429	0.000256969	0.0180245	0.823077	SS	Before treatment	After treatment
hsa-miR-31-5p	-2.55578	0.00018046	0.0160441	0.770513	SS	Before treatment	After treatment
hsa-miR-320a	-1.83667	0.000737054	0.0425757	0.512821	SS	Before treatment	After treatment
hsa-miR-329	-1.38587	0.000212396	0.0160441	0.833333	SS	Before treatment	After treatment
hsa-miR-339-5p	-1.67925	0.000617559	0.0379027	0.712821	SS	Before treatment	After treatment
hsa-miR-34a-5p	1.41842	3.29069e-07	0.00018006	0.84359	SS	Before treatment	After treatment
hsa-miR-376a-3p	-1.76817	3.66721e-07	0.00018006	0.887179	SS	Before treatment	After treatment
hsa-miR-376b	-1.92304	1.67672e-06	0.000548845	0.887179	SS	Before treatment	After treatment
hsa-miR-376c	-1.23489	0.000149214	0.0160441	0.784615	SS	Before treatment	After treatment
hsa-miR-409-3p	-2.06621	2.43914e-05	0.00551036	0.789744	SS	Before treatment	After treatment
hsa-miR-433	-1.71388	0.000208424	0.0160441	0.853846	SS	Before treatment	After treatment
hsa-miR-486-3p	-3.18627	2.80568e-05	0.00551036	0.589744	SS	Before treatment	After treatment
hsa-miR-509-3p	4.03858	0.0005616	0.0367661	0.6	SS	Before treatment	After treatment
hsa-miR-654-3p	-1.40643	0.000816143	0.0445251	0.797436	SS	Before treatment	After treatment

## Sheet: Table S6
Table S6. Comparisons for GIST patients between healthy controls and patients after treatment, as well as patients before treatment which experienced (or not) tumour progression.
miRNA	logFC	PValue	QValue	AUC	Group1	Group2
hsa-let-7d-3p	0.930088	0.00291713	0.0495286	0.733333	After treatment	Control
hsa-let-7f-5p	1.17452	0.00172062	0.0384793	0.777778	After treatment	Control
hsa-miR-106b-5p	-0.642197	0.00296353	0.0495286	0.891667	After treatment	Control
hsa-miR-125a-5p	1.79256	5.92278e-08	2.91401e-05	0.916667	After treatment	Control
hsa-miR-125b-5p	1.6431	2.09428e-06	0.000309228	0.880556	After treatment	Control
hsa-miR-126-3p	1.33291	3.08537e-05	0.00216857	0.847222	After treatment	Control
hsa-miR-130b-5p	1.24827	0.000420187	0.0147666	0.822222	After treatment	Control
hsa-miR-133b	-1.59005	0.000829294	0.0236641	0.75	After treatment	Control
hsa-miR-139-5p	1.44471	1.25256e-05	0.00136946	0.833333	After treatment	Control
hsa-miR-142-5p	1.16717	1.91264e-05	0.00156836	0.844444	After treatment	Control
hsa-miR-144-3p	-1.26812	9.4201e-07	0.000185388	0.894444	After treatment	Control
hsa-miR-150-3p	5.7648	2.5995e-05	0.00196762	0.522222	After treatment	Control
hsa-miR-150-5p	1.82635	1.17574e-05	0.00136946	0.866667	After treatment	Control
hsa-miR-151a-3p	1.75896	0.000239391	0.00981503	0.816667	After treatment	Control
hsa-miR-151a-5p	0.959433	0.000669741	0.0205816	0.8	After treatment	Control
hsa-miR-151b	0.923561	0.000690237	0.0205816	0.794444	After treatment	Control
hsa-miR-1537	-1.29661	0.000841711	0.0236641	0.833333	After treatment	Control
hsa-miR-16-5p	0.990852	0.002917	0.0495286	0.733333	After treatment	Control
hsa-miR-191-5p	0.830686	0.000374763	0.0141833	0.819444	After treatment	Control
hsa-miR-194-5p	1.43943	2.19979e-06	0.000309228	0.897222	After treatment	Control
hsa-miR-195-5p	1.5837	0.000581683	0.0190792	0.811111	After treatment	Control
hsa-miR-20a-3p	1.81682	0.000996792	0.0258117	0.811111	After treatment	Control
hsa-miR-222-3p	0.900349	0.0030179	0.0495286	0.719444	After treatment	Control
hsa-miR-223-3p	0.766527	0.00261885	0.0491607	0.747222	After treatment	Control
hsa-miR-24-2-5p	1.90494	6.09944e-05	0.0035305	0.806944	After treatment	Control
hsa-miR-30a-3p	1.51725	0.00224646	0.0447023	0.772222	After treatment	Control
hsa-miR-30b-5p	0.967025	0.000870491	0.0237934	0.788889	After treatment	Control
hsa-miR-30c-5p	1.18954	1.20189e-07	3.94219e-05	0.919444	After treatment	Control
hsa-miR-30e-3p	1.44991	0.000171988	0.00805884	0.802778	After treatment	Control
hsa-miR-323b-3p	2.21776	7.56159e-05	0.00413367	0.836111	After treatment	Control
hsa-miR-329	1.4895	0.00183434	0.0401108	0.713889	After treatment	Control
hsa-miR-340-3p	2.54484	6.4304e-07	0.000158188	0.881944	After treatment	Control
hsa-miR-342-3p	1.49242	1.80834e-05	0.00156836	0.869444	After treatment	Control
hsa-miR-3613-3p	2.62894	0.00023811	0.00981503	0.705556	After treatment	Control
hsa-miR-3613-5p	1.38969	0.00255501	0.0491607	0.744444	After treatment	Control
hsa-miR-369-3p	1.73024	0.00188181	0.0402544	0.706944	After treatment	Control
hsa-miR-369-5p	2.51421	0.000393034	0.0143239	0.819444	After treatment	Control
hsa-miR-371b-3p	-2.218	0.00291122	0.0495286	0.375	After treatment	Control
hsa-miR-374b-5p	1.23281	0.000309259	0.0121724	0.838889	After treatment	Control
hsa-miR-409-3p	1.45447	0.00193558	0.0405237	0.716667	After treatment	Control
hsa-miR-409-5p	1.90578	0.000209569	0.00937346	0.775	After treatment	Control
hsa-miR-411-3p	2.84357	0.000137541	0.00676701	0.7875	After treatment	Control
hsa-miR-431-5p	1.71235	0.00053336	0.0180975	0.786111	After treatment	Control
hsa-miR-4433-5p	2.30823	0.00226524	0.0447023	0.759722	After treatment	Control
hsa-miR-4433a-5p	2.3082	0.00227146	0.0447023	0.759722	After treatment	Control
hsa-miR-451a	-0.410568	0.00089501	0.0238024	0.816667	After treatment	Control
hsa-miR-4645-3p	3.09441	0.00302004	0.0495286	0.666667	After treatment	Control
hsa-miR-483-3p	1.23377	0.0027596	0.0495286	0.766667	After treatment	Control
hsa-miR-485-3p	2.28736	1.51953e-05	0.00149522	0.783333	After treatment	Control
hsa-miR-486-3p	-1.24136	5.51445e-05	0.00339138	0.85	After treatment	Control
hsa-miR-486-5p	2.43969	3.89921e-09	3.83682e-06	0.872222	After treatment	Control
hsa-miR-487b	1.90396	0.000669479	0.0205816	0.727778	After treatment	Control
hsa-miR-492	6.3099	0.00166539	0.0381103	0.6	After treatment	Control
hsa-miR-493-5p	1.82055	0.00264788	0.0491607	0.677778	After treatment	Control
hsa-miR-494	1.64456	0.00102543	0.0258725	0.777778	After treatment	Control
hsa-miR-495	2.19006	3.78107e-05	0.00248038	0.788889	After treatment	Control
hsa-miR-517a-3p	-3.11701	0.00159038	0.0372604	0.323611	After treatment	Control
hsa-miR-517b-3p	-3.11684	0.00157794	0.0372604	0.323611	After treatment	Control
hsa-miR-543	2.08781	0.00011803	0.00611269	0.793056	After treatment	Control
hsa-miR-641	2.02825	0.00119769	0.0294632	0.791667	After treatment	Control
hsa-let-7d-3p	-1.38127	1.18562e-05	0.00611779	0.881944	Before treatment	After treatment
hsa-miR-10a-3p	-3.2587	0.0005413	0.0294011	0.291667	Before treatment	After treatment
hsa-miR-125a-5p	-1.18643	0.000155663	0.014604	0.81713	Before treatment	After treatment
hsa-miR-125b-5p	-1.11169	0.000654642	0.0337795	0.782407	Before treatment	After treatment
hsa-miR-139-5p	-1.01001	0.000470275	0.0285485	0.80787	Before treatment	After treatment
hsa-miR-142-5p	-0.845365	1.58338e-06	0.00163405	0.895833	Before treatment	After treatment
hsa-miR-143-3p	-1.23852	0.000126811	0.0130869	0.803241	Before treatment	After treatment
hsa-miR-144-3p	0.772062	0.000345857	0.0248294	0.782407	Before treatment	After treatment
hsa-miR-16-5p	-0.867241	0.000530138	0.0294011	0.798611	Before treatment	After treatment
hsa-miR-186-3p	1.67346	0.000225796	0.0194185	0.780093	Before treatment	After treatment
hsa-miR-194-5p	-0.960109	8.85695e-05	0.0130577	0.847222	Before treatment	After treatment
hsa-miR-199b-5p	-1.09831	0.000360893	0.0248294	0.814815	Before treatment	After treatment
hsa-miR-223-3p	-0.992418	4.35141e-05	0.00898131	0.824074	Before treatment	After treatment
hsa-miR-223-5p	-1.06377	0.00011735	0.0130869	0.844907	Before treatment	After treatment
hsa-miR-24-2-5p	-1.17821	0.00030556	0.0242568	0.813657	Before treatment	After treatment
hsa-miR-30e-5p	-0.624493	3.99637e-05	0.00898131	0.868056	Before treatment	After treatment
hsa-miR-483-3p	-2.63935	3.19504e-05	0.00898131	0.777778	Before treatment	After treatment
hsa-miR-483-5p	-2.23149	0.000967747	0.0453961	0.608796	Before treatment	After treatment
hsa-miR-485-3p	-1.67738	6.52182e-05	0.0112175	0.791667	Before treatment	After treatment
hsa-miR-543	-1.48022	0.000443495	0.0285485	0.799769	Before treatment	After treatment
hsa-miR-548a-3p	3.38222	0.000106254	0.0130869	0.625	Before treatment	After treatment
hsa-miR-641	-1.96794	0.000929534	0.0453961	0.813657	Before treatment	After treatment
hsa-miR-101-5p	0.837944	0.00116043	0.0498985	0.830952	Progression: before treatment	Control
hsa-miR-126-3p	-0.948323	0.000956955	0.0476935	0.747619	Progression: before treatment	Control
hsa-miR-1307-5p	1.18671	0.000748787	0.0435618	0.788095	Progression: before treatment	Control
hsa-miR-148a-3p	0.663922	0.00114276	0.0498985	0.785714	Progression: before treatment	Control
hsa-miR-150-3p	-5.48747	2.95819e-05	0.00492571	0.571429	Progression: before treatment	Control
hsa-miR-150-5p	-1.80501	1.87846e-06	0.000928899	0.869048	Progression: before treatment	Control
hsa-miR-1537	1.44927	0.000360583	0.0297181	0.766667	Progression: before treatment	Control
hsa-miR-3139	2.09882	0.000719353	0.0435618	0.642857	Progression: before treatment	Control
hsa-miR-320c	1.52695	0.000964479	0.0476935	0.630952	Progression: before treatment	Control
hsa-miR-342-3p	-0.999621	0.000566396	0.0400118	0.77381	Progression: before treatment	Control
hsa-miR-3611	2.3166	0.000614115	0.0404906	0.770238	Progression: before treatment	Control
hsa-miR-378i	1.29903	3.58255e-05	0.00506163	0.77381	Progression: before treatment	Control
hsa-miR-450a-5p	1.10103	0.000465787	0.0354357	0.847619	Progression: before treatment	Control
hsa-miR-450b-5p	1.36037	2.9883e-05	0.00492571	0.811905	Progression: before treatment	Control
hsa-miR-4772-5p	1.83272	0.000264156	0.02375	0.810714	Progression: before treatment	Control
hsa-miR-483-5p	2.98824	8.7639e-11	8.6675e-08	0.704762	Progression: before treatment	Control
hsa-miR-486-3p	1.23834	9.31738e-05	0.0115186	0.745238	Progression: before treatment	Control
hsa-miR-486-5p	-1.56772	2.06511e-05	0.00492571	0.77381	Progression: before treatment	Control
hsa-miR-548a-3p	-4.74253	0.000181485	0.0199431	0.333333	Progression: before treatment	Control
hsa-miR-551a	1.49256	0.000217244	0.0214854	0.719048	Progression: before treatment	Control
hsa-miR-582-3p	1.12978	0.000935178	0.0476935	0.795238	Progression: before treatment	Control
hsa-miR-582-5p	1.2349	1.02471e-05	0.00337814	0.835714	Progression: before treatment	Control
hsa-miR-618	2.52326	0.00108712	0.0498985	0.747619	Progression: before treatment	Control
hsa-miR-101-5p	0.75559	0.000952937	0.031602	0.762121	No progression: before treatment	Control
hsa-miR-103a-3p	-0.428628	0.00230289	0.0499341	0.75303	No progression: before treatment	Control
hsa-miR-124-3p	-3.23786	0.00068063	0.026385	0.507576	No progression: before treatment	Control
hsa-miR-126-3p	-0.915866	5.3479e-05	0.00499299	0.737879	No progression: before treatment	Control
hsa-miR-1284	2.1084	0.00206507	0.0499341	0.613636	No progression: before treatment	Control
hsa-miR-1307-5p	0.887426	0.00250584	0.0499341	0.783333	No progression: before treatment	Control
hsa-miR-130b-5p	-0.765694	0.00112421	0.0349868	0.727273	No progression: before treatment	Control
hsa-miR-136-5p	-1.3414	0.00230274	0.0499341	0.701515	No progression: before treatment	Control
hsa-miR-145-5p	0.857277	0.00142701	0.0418726	0.44697	No progression: before treatment	Control
hsa-miR-150-3p	-5.22808	3.84539e-08	3.94921e-05	0.560606	No progression: before treatment	Control
hsa-miR-150-5p	-1.32365	6.1529e-06	0.00105317	0.795455	No progression: before treatment	Control
hsa-miR-151a-3p	-1.17982	0.000507878	0.0237087	0.640909	No progression: before treatment	Control
hsa-miR-151a-5p	-0.692642	0.000215882	0.0153574	0.737879	No progression: before treatment	Control
hsa-miR-151b	-0.683208	0.000186549	0.0147374	0.736364	No progression: before treatment	Control
hsa-miR-188-5p	1.22842	0.00165609	0.0466808	0.79697	No progression: before treatment	Control
hsa-miR-200b-5p	-2.90897	0.00206764	0.0499341	0.412879	No progression: before treatment	Control
hsa-miR-215	-1.16087	0.000494452	0.0237087	0.728788	No progression: before treatment	Control
hsa-miR-2277-3p	2.24154	0.00091145	0.031602	0.69697	No progression: before treatment	Control
hsa-miR-25-3p	-0.410028	0.00244	0.0499341	0.780303	No progression: before treatment	Control
hsa-miR-27a-5p	1.69313	0.000953905	0.031602	0.712121	No progression: before treatment	Control
hsa-miR-30c-5p	-0.576716	0.00252831	0.0499341	0.751515	No progression: before treatment	Control
hsa-miR-31-5p	-1.64292	2.93116e-05	0.00334478	0.75303	No progression: before treatment	Control
hsa-miR-331-3p	-0.919864	0.00109847	0.0349868	0.741667	No progression: before treatment	Control
hsa-miR-338-5p	0.77803	0.00181814	0.0466808	0.748485	No progression: before treatment	Control
hsa-miR-340-3p	-1.2443	0.000416683	0.0225228	0.714394	No progression: before treatment	Control
hsa-miR-345-5p	1.05701	0.000603667	0.0258319	0.760606	No progression: before treatment	Control
hsa-miR-3613-3p	-1.61379	0.00125167	0.0378077	0.642424	No progression: before treatment	Control
hsa-miR-369-5p	-1.89269	3.8604e-05	0.00396464	0.724242	No progression: before treatment	Control
hsa-miR-371b-3p	2.36198	0.00054988	0.0245533	0.636364	No progression: before treatment	Control
hsa-miR-375	-1.44364	0.000304933	0.0173981	0.732576	No progression: before treatment	Control
hsa-miR-378i	0.823465	0.00211318	0.0499341	0.713636	No progression: before treatment	Control
hsa-miR-450a-5p	1.08533	0.000239258	0.0153574	0.786364	No progression: before treatment	Control
hsa-miR-450b-5p	1.44006	1.5631e-06	0.000401325	0.818939	No progression: before treatment	Control
hsa-miR-4772-5p	1.33165	0.00171253	0.0466808	0.761364	No progression: before treatment	Control
hsa-miR-483-3p	1.76827	7.0102e-05	0.00599957	0.527273	No progression: before treatment	Control
hsa-miR-483-5p	2.00544	2.00753e-06	0.000412346	0.619697	No progression: before treatment	Control
hsa-miR-486-3p	0.877079	0.000628832	0.0258324	0.762121	No progression: before treatment	Control
hsa-miR-486-5p	-1.53163	4.66266e-07	0.000159618	0.768182	No progression: before treatment	Control
hsa-miR-487b	-1.19844	0.00226172	0.0499341	0.601515	No progression: before treatment	Control
hsa-miR-492	-5.08581	0.00175793	0.0466808	0.440909	No progression: before treatment	Control
hsa-miR-495	-1.40134	0.000230734	0.0153574	0.645455	No progression: before treatment	Control
hsa-miR-514a-3p	-3.63882	0.00225193	0.0499341	0.416667	No progression: before treatment	Control
hsa-miR-542-5p	1.07039	0.00240658	0.0499341	0.740909	No progression: before treatment	Control
hsa-miR-548a-3p	-4.49388	7.4683e-06	0.00109571	0.333333	No progression: before treatment	Control
hsa-miR-582-3p	1.37071	2.14335e-05	0.00275152	0.790909	No progression: before treatment	Control
hsa-miR-582-5p	1.38582	1.51002e-07	7.75394e-05	0.839394	No progression: before treatment	Control
hsa-miR-629-5p	0.946706	0.000264181	0.0159596	0.766667	No progression: before treatment	Control
hsa-miR-675-3p	2.41293	0.000719358	0.026385	0.667424	No progression: before treatment	Control
hsa-miR-675-5p	2.73005	0.00180333	0.0466808	0.67803	No progression: before treatment	Control
hsa-miR-892b	-2.55397	0.00248964	0.0499341	0.383333	No progression: before treatment	Control
hsa-miR-9-3p	1.31867	0.000697049	0.026385	0.789394	No progression: before treatment	Control
hsa-miR-96-5p	-1.23441	0.000465794	0.0237087	0.431818	No progression: before treatment	Control

## Sheet: Table S7
Table S7. List of miRNA from peripheral blood differentiating with aging
Noren Hooten et al (Aging (Albany NY). 2013 Oct;5(10):725-40.)
miR-151a-5p
miR-181a-5p
miR-1248
Zhang et al (J Gerontol A Biol Sci Med Sci. 2015 Jan;70(1):102-9.)
miR-29b
miR-106b
miR-130b
miR-142-5p
miR-340
miR-92a
miR-222
miR-375
Smith-Vikos et al (Aging (Albany NY). 2016 Nov 7;8(11):2971-2987)
miR-211-5p
miR-374a-5p
miR-340-3p
miR-376c-3p
miR-5095
miR-1225-3p
